# Supplementary material for: Trends in gastric cancer burden in the Western Pacific region from 1990 to 2021 and projections to 2040
Source: Front Oncol. 2025 Mar 12;15:1506479. doi: 10.3389/fonc.2025.1506479 (PMC11936811; doi:10.3389/fonc.2025.1506479)
Supplement: Supplementary file 1 [file Table1.xlsx]

## Sheet: Supplementary Table 1
Supplementary Table 1. Trends in deaths and ASMR of GC globally and across 21 GBD regions from 1990 to 2021
Location	Deaths			ASMR
	1990 (95% UI)	2021 (95% UI)	Percentage Change	1990 (95% UI)	2021 (95% UI)	AAPC (95% CI)
Global	854184.52 (772885.13–939972.75)	954373.60 (821750.81–1089576.58)	0.1173	22.01 (20.03–24.19)	11.20 (9.62–12.73)	-2.17 (-2.28 to -2.06)
Western Pacific Region	459123.07 (393799.21–526986.97)	533973.62 (431189.38–647568.07)	0.163	41.09 (35.65–47.24)	18.94 (15.30–22.87)	-2.50 (-2.66 to -2.33)
African Region	20073.79 (16439.89–22548.22)	32843.20 (26542.65–37605.05)	0.6361	9.32 (7.72–10.49)	6.83 (5.60–7.81)	-0.99 (-1.02 to -0.96)
Region of the Americas	70566.24 (67589.62–72573.48)	98361.18 (90219.91–105448.87)	0.3939	11.63 (11.12–11.97)	7.35 (6.75–7.88)	-1.44 (-1.52 to -1.36)
South-East Asia Region	65229.72 (55087.42–79862.29)	113012.35 (97106.23–132665.94)	0.7325	9.23 (7.83–11.48)	6.36 (5.48–7.44)	-1.19 (-1.44 to -0.94)
European Region	216214.89 (207778.20–221312.13)	136873.08 (126996.75–143958.75)	-0.367	20.20 (19.38–20.68)	8.14 (7.62–8.55)	-2.88 (-3.08 to -2.68)
Eastern Mediterranean Region	18865.02 (14680.10–21420.02)	34525.26 (24741.89–39184.79)	0.8301	10.80 (8.43–12.25)	8.24 (5.82–9.27)	-0.86 (-1.00 to -0.71)
ASMR, age-standardized mortality rate; GC, gastric cancer; GBD, Global Burden of Diseases, Injuries, and Risk Factors Study; UI, uncertainty interval; AAPC, average annual percentage change; CI, confidence interval.

## Sheet:  Supplementary Table 2
Supplementary Table 2. Trends in DALYs and ASDR of GC globally and across 21 GBD regions from 1990 to 2021
Location	DALYs			ASDR
	1990 (95% UI)	2021 (95% UI)	Percentage Change	1990 (95% UI)	2021 (95% UI)	AAPC (95% CI)
Global	23237291.99 (20605349.46–25526193.71)	22786633.10 (19576343.75–26118869.00)	-0.0194	559.72 (499.09–615.77)	262.75 (226.08–301.02)	-2.42 (-2.52 to -2.33)
Western Pacific Region	12947873.82 (10881782.77–14819648.34)	12332045.27 (9929295.78–15227868.18)	-0.0476	1047.96 (889.97–1200.50)	437.57 (352.93–539.40)	-2.81 (-2.97 to -2.64)
African Region	588354.13 (478168.27–658505.94)	942776.83 (753091.35–1091259.89)	0.6024	237.32 (193.29–266.64)	164.73 (132.60–188.75)	-1.17 (-1.26 to -1.09)
Region of the Americas	1751434.20 (1697565.73–1793298.86)	2354510.58 (2193809.09–2528167.90)	0.3443	284.56 (275.60–291.32)	181.97 (169.91–195.29)	-1.41 (-1.49 to -1.33)
South-East Asia Region	2024906.09 (1711187.63–2436701.99)	3109659.30 (2678918.77–3669183.64)	0.5357	249.38 (210.18–303.97)	161.34 (138.82–190.06)	-1.38 (-1.51 to -1.25)
European Region	5271683.87 (5128142.61–5379155.11)	2976022.85 (2817106.41–3117299.59)	-0.4355	501.96 (488.30–512.15)	194.47 (184.26–203.53)	-3.02 (-3.27 to -2.76)
Eastern Mediterranean Region	545265.21 (423338.19–620526.08)	969900.98 (703852.45–1111551.84)	0.7788	273.94 (212.77–311.54)	193.66 (139.34–220.31)	-1.10 (-1.26 to -0.94)
DALYs, disability-adjusted life years; ASDR, age-standardized DALYs rate; GC, gastric cancer; GBD, Global Burden of Diseases, Injuries, and Risk Factors Study; UI, uncertainty interval; AAPC, average annual percentage change; CI, confidence interval.

## Sheet:  Supplementary Table 3
Supplementary Table 3. Trends in deaths and ASMR of GC in Western Pacific region countries and territories from 1990 to 2021
Location	Deaths			ASMR
	1990 (95% UI)	2021 (95% UI)	Percentage Change	1990 (95% UI)	2021 (95% UI)	AAPC (95% CI)
Western Pacific Region	459123.07 (393799.21–526986.97)	533973.62 (431189.38–647568.07)	0.163	41.09 (35.65–47.24)	18.94 (15.30–22.87)	-2.50 (-2.66 to -2.33)
China	374066.18 (310921.11–442250.65)	445012.65 (344736.20–555833.96)	0.1897	46.05 (38.88–54.43)	21.51 (16.66–26.61)	-2.44 (-2.62 to -2.26)
Cambodia	746.93 (559.86–943.48)	1228.81 (914.96–1581.84)	0.6451	16.67 (12.50–21.20)	10.46 (8.06–13.38)	-1.49 (-1.55 to -1.43)
Laos	363.51 (256.24–482.05)	376.16 (273.83–487.68)	0.0348	17.51 (12.51–23.04)	8.52 (6.31–11.00)	-2.29 (-2.36 to -2.23)
Malaysia	797.81 (666.74–934.12)	1702.70 (1458.16–2053.56)	1.1342	8.89 (7.39–10.40)	6.34 (5.41–7.52)	-1.27 (-1.42 to -1.13)
Philippines	1600.95 (1374.17–1923.87)	3498.08 (2893.81–4610.43)	1.185	5.62 (4.86–6.86)	4.38 (3.63–5.71)	-0.68 (-0.78 to -0.58)
Vietnam	5982.80 (4487.06–7555.26)	7560.59 (5902.00–9811.40)	0.2637	14.90 (11.35–18.83)	7.69 (6.10–9.91)	-2.11 (-2.22 to -1.99)
Fiji	35.65 (19.24–43.89)	55.51 (26.99–75.65)	0.5568	10.56 (5.73–12.91)	8.35 (4.15–10.98)	-0.76 (-1.02 to -0.50)
Kiribati	8.95 (6.89–10.95)	14.99 (10.85–19.30)	0.6738	24.79 (18.99–30.12)	22.06 (16.18–27.52)	-0.38 (-0.42 to -0.33)
Marshall Islands	3.81 (3.01–4.79)	5.93 (4.36–7.67)	0.5581	23.55 (18.71–29.58)	17.93 (13.72–22.59)	-0.87 (-0.94 to -0.81)
Micronesia	11.18 (8.85–14.70)	11.72 (8.82–15.63)	0.0483	23.45 (18.40–30.48)	17.17 (13.24–22.07)	-1.01 (-1.07 to -0.95)
Papua New Guinea	319.48 (213.02–435.30)	672.74 (485.50–886.38)	1.1057	18.66 (12.53–24.90)	14.19 (10.43–18.45)	-0.87 (-0.96 to -0.79)
Samoa	10.66 (7.47–12.89)	14.63 (10.12–18.48)	0.3725	13.20 (9.37–15.80)	10.56 (7.47–13.31)	-0.72 (-0.76 to -0.67)
Solomon Islands	32.40 (21.27–43.71)	66.41 (49.67–88.59)	1.0499	24.85 (17.86–32.46)	19.48 (15.00–25.16)	-0.83 (-0.99 to -0.67)
Tonga	10.73 (8.84–13.60)	13.11 (10.35–16.93)	0.2225	20.75 (17.16–26.28)	16.75 (13.24–21.58)	-0.68 (-0.93 to -0.42)
Vanuatu	12.41 (9.02–16.48)	26.81 (21.14–34.39)	1.1605	20.83 (15.49–27.60)	16.31 (12.83–20.56)	-0.80 (-0.92 to -0.67)
Mongolia	585.47 (476.39–734.03)	824.78 (659.44–1028.13)	0.4088	56.43 (45.75–71.23)	37.40 (29.36–45.86)	-1.35 (-1.73 to -0.97)
Brunei	23.87 (17.54–28.69)	31.96 (26.18–38.39)	0.3391	23.57 (17.36–28.18)	10.14 (8.29–12.09)	-2.77 (-3.29 to -2.24)
Japan	56091.11 (52923.29–57892.55)	58011.82 (48988.50–63019.28)	0.0342	33.76 (31.64–34.94)	13.20 (11.67–14.04)	-3.01 (-3.19 to -2.83)
South Korea	16260.72 (12514.68–18306.07)	12270.48 (10052.29–15312.19)	-0.2454	55.44 (44.07–62.45)	13.26 (10.91–16.49)	-4.53 (-4.81 to -4.24)
Singapore	347.86 (328.99–368.04)	375.04 (336.48–409.70)	0.0781	16.55 (15.61–17.58)	4.53 (4.06–4.95)	-4.02 (-4.45 to -3.59)
Australia	1431.47 (1329.02–1520.80)	1796.00 (1573.09–1961.21)	0.2547	7.37 (6.82–7.82)	3.78 (3.34–4.12)	-2.13 (-2.21 to -2.04)
New Zealand	372.46 (345.69–396.49)	394.60 (352.10–433.88)	0.0595	9.53 (8.85–10.13)	4.59 (4.10–5.04)	-2.41 (-3.21 to -1.61)
American Samoa	4.38 (3.79–5.56)	7.67 (6.30–9.66)	0.7503	21.07 (18.31–26.47)	17.64 (14.51–21.86)	-0.54 (-0.73 to -0.35)
Cook Islands	1.34 (1.11–1.69)	1.54 (1.22–1.92)	0.1487	11.74 (9.82–14.53)	6.19 (4.86–7.73)	-2.05 (-2.18 to -1.93)
Guam	5.97 (5.21–7.33)	10.21 (8.31–12.03)	0.7123	9.38 (8.13–11.16)	4.92 (4.00–5.79)	-2.09 (-2.64 to -1.54)
Nauru	1.21 (0.92–1.61)	1.18 (0.86–1.50)	-0.0236	27.02 (21.03–35.63)	20.85 (15.47–26.18)	-0.85 (-0.92 to -0.78)
Niue	0.34 (0.27–0.42)	0.24 (0.19–0.29)	-0.2883	14.91 (12.01–18.56)	11.62 (9.29–14.23)	-0.79 (-0.85 to -0.72)
Northern Mariana Islands	2.86 (2.16–3.75)	6.01 (5.04–7.22)	1.104	17.60 (14.04–22.12)	13.65 (11.45–16.07)	-1.00 (-1.32 to -0.69)
Palau	2.34 (1.84–2.95)	3.65 (2.87–4.55)	0.5575	25.52 (20.32–32.06)	18.95 (15.35–23.28)	-1.00 (-1.10 to -0.90)
Tokelau	0.23 (0.18–0.29)	0.16 (0.13–0.20)	-0.2948	17.77 (13.78–22.32)	10.97 (8.55–13.87)	-1.54 (-1.59 to -1.49)
Tuvalu	1.44 (1.11–1.80)	1.46 (1.16–1.80)	0.0187	22.80 (18.02–28.34)	15.04 (12.01–18.26)	-1.33 (-1.37 to -1.30)
ASMR, age-standardized mortality rate; GC, gastric cancer; UI, uncertainty interval; AAPC, average annual percent change; CI, confidence interval.

## Sheet:  Supplementary Table 4
Supplementary Table 4. Trends in DALYs and ASDR of GC in Western Pacific region countries and territories from 1990 to 2021
Location	DALYs			ASDR
	1990 (95% UI)	2021 (95% UI)	Percentage Change	1990 (95% UI)	2021 (95% UI)	AAPC (95% CI)
location_name	Number_1990	Number_2021	Percentage_change	Rate_1990	Rate_2021	AAPC
Western Pacific Region	12947873.82 (10881782.77–14819648.34)	12332045.27 (9929295.78–15227868.18)	-0.0476	1047.96 (889.97–1200.50)	437.57 (352.93–539.40)	-2.81 (-2.97 to -2.64)
China	10773456.88 (8850977.16–12638918.89)	10642126.54 (8222106.35–13383779.05)	-0.0122	1181.61 (978.38–1390.89)	501.26 (387.29–627.98)	-2.76 (-2.91 to -2.60)
Cambodia	22940.52 (17346.46–28995.55)	34560.62 (25005.54–45438.39)	0.5065	443.22 (333.75–560.28)	257.37 (188.58–334.74)	-1.74 (-1.82 to -1.66)
Laos	11162.21 (7821.48–14768.27)	10941.87 (7959.66–14429.53)	-0.0197	476.16 (338.48–633.02)	211.21 (154.31–275.64)	-2.60 (-2.70 to -2.50)
Malaysia	21957.92 (18626.00–26191.89)	43838.23 (37604.41–53863.59)	0.9965	218.95 (184.76–259.33)	148.90 (127.83–181.12)	-1.29 (-1.59 to -0.99)
Philippines	50710.92 (43357.28–59383.37)	101402.10 (83388.90–133875.29)	0.9996	143.85 (123.31–172.17)	112.00 (92.80–147.56)	-0.74 (-0.82 to -0.67)
Vietnam	165207.81 (122343.46–213100.99)	210211.77 (157400.07–276306.97)	0.2724	391.42 (288.46–502.93)	196.80 (150.42–257.66)	-2.18 (-2.29 to -2.07)
Fiji	1147.63 (614.53–1429.76)	1571.22 (751.55–2186.42)	0.3691	265.45 (143.19–326.06)	196.62 (95.74–268.09)	-0.92 (-1.26 to -0.59)
Kiribati	292.64 (219.88–362.60)	490.88 (344.17–637.17)	0.6774	666.92 (509.80–816.53)	575.96 (414.86–736.00)	-0.47 (-0.52 to -0.42)
Marshall Islands	121.85 (96.38–154.18)	198.57 (145.30–256.64)	0.6295	617.87 (488.38–779.59)	470.29 (349.22–602.71)	-0.87 (-0.94 to -0.80)
Micronesia	339.64 (263.31–439.52)	366.58 (268.62–493.47)	0.0793	617.20 (483.09–808.03)	444.31 (332.54–589.04)	-1.06 (-1.11 to -1.02)
Papua New Guinea	10383.70 (6748.17–14146.60)	21621.23 (15514.29–28761.50)	1.0822	481.42 (322.46–655.07)	354.17 (255.79–465.58)	-1.00 (-1.07 to -0.93)
Samoa	291.91 (207.91–357.85)	401.96 (280.81–518.58)	0.377	324.40 (229.08–395.77)	263.55 (183.96–337.25)	-0.67 (-0.73 to -0.60)
Solomon Islands	1056.97 (662.87–1444.98)	2204.58 (1603.11–2972.11)	1.0857	654.38 (431.53–878.40)	516.88 (386.26–687.42)	-0.81 (-0.98 to -0.64)
Tonga	294.62 (242.42–373.29)	331.41 (256.19–436.08)	0.1249	506.26 (418.14–642.18)	403.79 (313.38–530.18)	-0.73 (-0.91 to -0.54)
Vanuatu	401.69 (285.26–538.83)	853.78 (661.32–1101.16)	1.1255	536.99 (390.79–715.36)	420.58 (330.65–538.13)	-0.81 (-1.01 to -0.62)
Mongolia	16450.02 (13255.43–20644.46)	24063.58 (19035.96–30531.83)	0.4628	1462.93 (1184.84–1839.72)	930.45 (747.52–1157.92)	-1.48 (-1.80 to -1.16)
Brunei	712.24 (526.97–865.87)	927.73 (751.41–1129.86)	0.3026	568.75 (417.20–683.90)	236.15 (193.20–283.78)	-2.80 (-3.04 to -2.56)
Japan	1332552.18 (1283575.45–1367533.16)	925232.65 (815855.42–984384.01)	-0.3057	790.75 (759.64–811.78)	270.17 (248.93–282.24)	-3.43 (-3.61 to -3.24)
South Korea	489122.97 (356245.55–549575.83)	260065.42 (218480.73–330430.91)	-0.4683	1435.39 (1091.49–1613.83)	288.82 (242.93–366.07)	-5.06 (-5.32 to -4.79)
Singapore	9204.70 (8675.14–9737.04)	7794.72 (7085.75–8467.40)	-0.1532	388.47 (367.27–410.21)	92.39 (84.00–100.47)	-4.47 (-4.86 to -4.07)
Australia	31478.54 (29434.32–33454.04)	34495.39 (31141.18–37488.69)	0.0958	162.34 (151.73–172.15)	81.33 (74.10–88.24)	-2.21 (-2.28 to -2.14)
New Zealand	8388.44 (7865.65–8933.27)	8116.14 (7344.50–8849.78)	-0.0325	217.63 (204.34–231.72)	103.20 (93.90–112.59)	-2.50 (-3.21 to -1.78)
American Samoa	137.33 (115.61–173.68)	211.20 (172.08–268.77)	0.5379	519.64 (448.03–659.38)	433.99 (352.92–547.24)	-0.56 (-0.75 to -0.38)
Cook Islands	36.70 (29.86–46.60)	35.53 (27.74–45.36)	-0.0318	279.05 (229.59–352.25)	146.55 (113.77–187.23)	-2.06 (-2.19 to -1.92)
Guam	176.11 (153.06–220.73)	286.11 (233.62–336.24)	0.6246	209.45 (183.41–256.56)	144.73 (117.99–169.86)	-1.24 (-1.57 to -0.92)
Nauru	40.87 (30.72–54.13)	39.26 (28.30–50.97)	-0.0394	720.11 (545.58–955.60)	557.03 (409.52–709.53)	-0.83 (-0.92 to -0.75)
Niue	7.85 (6.18–9.92)	5.81 (4.63–7.29)	-0.2597	367.45 (287.48–467.26)	279.53 (222.84–350.53)	-0.86 (-0.93 to -0.78)
Northern Mariana Islands	102.38 (74.88–137.22)	166.45 (139.22–200.50)	0.6259	417.02 (324.05–539.88)	314.42 (264.21–373.86)	-0.91 (-1.02 to -0.79)
Palau	69.25 (53.50–90.09)	106.60 (82.79–134.44)	0.5393	634.29 (496.01–821.39)	472.61 (374.97–583.38)	-0.96 (-1.13 to -0.78)
Tokelau	5.79 (4.37–7.47)	3.91 (3.06–5.02)	-0.3237	434.91 (332.47–561.06)	270.15 (212.63–346.71)	-1.51 (-1.61 to -1.42)
Tuvalu	43.13 (33.00–54.08)	41.09 (31.48–51.07)	-0.0472	594.76 (458.36–744.66)	380.60 (293.81–469.07)	-1.43 (-1.49 to -1.38)
DALYs: Disability-adjusted life years; ASDR: Age-standardized disability-adjusted life year rate; GC, gastric cancer; UI, uncertainty interval; AAPC, average annual percent change; CI, confidence interval.
